# Supplementary material for: Dietary Organic Acids Modulate Gut Microbiota and Improve Growth Performance of Nursery Pigs
Source: Microorganisms. 2021 Jan 5;9(1):110. doi: 10.3390/microorganisms9010110 (PMC7824888; doi:10.3390/microorganisms9010110)
Supplement: Supplementary file 1 [file microorganisms-09-00110-s001.zip]

Archive with 3 entries (2 files):
- Supplemental Files - 1.4new/
- Supplemental Files - 1.4new/Organic acid supplemental Figures.docx
- Supplemental Files - 1.4new/Organic acid supplemental Tables.docx
